# Supplementary material for: Mammalian odorant receptor tuning breadth persists across distinct odorant panels
Source: PLoS One. 2017 Sep 25;12(9):e0185329. doi: 10.1371/journal.pone.0185329 (PMC5612731; doi:10.1371/journal.pone.0185329)
Supplement: S2 Table — (XLSX) [file pone.0185329.s002.xlsx]

## Sheet: Sheet1
Data for Figure 2, panel D
Receptor = MOR256-17
Test Odorant (TO)	File Number	Cell Number	Test Odorant Response (TOR)	2-heptanone Normalizer Response (NR)	TOR/NR	TOR/NR AVG
3-octanol (3-OL)	Li.7_2012-10-11_#01_001_N.abf	4	-0.0207784	-1.05685	0.0196607	0.0105012
		5	-0.0174074	-0.953194	0.0182622
		7	-0.0225051	-1.0612	0.0212072
	JL.7_2013-08-22_#02_001_N.abf	2	0	-2.10254	0
		3	-0.0120544	-3.476	0.00346789
		4	0	-0.582116	0
		7	-0.0224747	-4.3985	0.00510963
		8	-0.0606232	-3.71869	0.0163023
toluene (TOL)	JL.7_2012-11-01_#03_001_N.abf	7	0	-0.360702	0	0.0163212
	JL.7_2013-08-27_#01_001_N.abf	2	-0.0164718	-4.0234	0.004094
		3	-0.0250159	-4.42291	0.00565598
		4	-0.0299531	-1.37333	0.0218106
		7	-0.0375403	-1.63779	0.0229213
		8	-0.125904	-2.89797	0.0434456
2-Isobutyl-3-methoxypyrazine (IMP)	Li.7_2012-10-11_#01_001_N.abf	3	-0.114052	-2.02875	0.0562179	0.0355438
		4	-0.0709409	-1.05975	0.0669412
		5	-0.0294254	-0.953432	0.0308626
	JL.7_2013-08-22_#01_001_N.abf	2	-0.031862	-2.29348	0.0138924
		3	-0.151141	-2.6117	0.0578707
		7	-0.00846293	-2.30644	0.00366926
		8	-0.0559853	-2.89293	0.0193525
isophorone (ISO)	Lik.7_2012-11-02_#03_001_N.abf	1	-0.0445478	-3.43194	0.0129804		0.0432097
	Li.7_2013-03-13_#03_001_N.abf	1	-0.0183697	-1.76666	0.010398
		1 *both this and above result are aplications to same cell (N=1)	-0.0703145	-1.76666	0.0398008	0.0250994
		2	-0.0380787	-1.51616	0.0251152
		2*both this and above results are applications to same cell	-0.0716142	-1.51616	0.0472339	0.0361746
		5	0	-1.65968	0
		5*both this and above results are applications to same cell	-0.00577584	-1.65968	0.00348009	0.00174005
		6	-0.00551049	-0.779364	0.0070705
		6*both this and above result are aplications to same cell (N=1)	-0.0114472	-0.779364	0.0146879	0.0108792
	JL.7_2013-03-14_#07_001.abf	2	-0.0904745	-1.21754	0.0743093
		3	-0.113933	-0.913475	0.124725
		4	-0.14619	-1.99323	0.0733433
		7	-0.0180048	-0.607519	0.0296366
methyl hexanoate (MHX)	JL.7_2012-10-08_#02_001_N.abf	3	-0.0814861	-0.918246	0.088741	0.0864939
		4	-0.433101	-3.20253	0.135237
		5	-0.0662888	-0.978474	0.0677471
	JL.7_2013-08-21_#05_001_N.abf	2	-0.0347099	-0.91509	0.0379306
		7	-0.120384	-1.82536	0.0659508
		8	-0.246515	-1.99839	0.123357
piperonal (PIP)	Lik.7_2012-11-01_#01_001_N.abf	1	0	-0.587174	0	0.100654
	JL.7_2013-08-28_#02_001_N.abf	2	-0.42168	-3.40557	0.123821
		3	-0.586084	-4.0725	0.143913
		4	-0.0511593	-1.7575	0.0291091
		7	-0.434354	-4.4531	0.0975397
		8	-1.0425	-4.97514	0.209542
bromobenzene (BRO)	JL.7_2012-10-08_#01_001_N.abf	2	-0.129146	-2.08277	0.0620068	0.160215
		3	-0.185554	-2.46114	0.0753935
		5	-0.13455	-1.39088	0.0967373
		6	-0.251928	-3.51059	0.0717623
		8	-1.14095	-3.87979	0.294075
	JL.7_2013-09-14_#02_001_N.abf	2	0	-0.3718	0
		4	-0.442062	-0.767763	0.575779
		8	-0.181789	-1.71555	0.105965
amyl methyl sulfide (AMS)	JL.7_2012-11-01_#02_001_N.abf	2	-0.119653	-0.550618	0.217307	0.40493
		4	-0.216678	-1.09091	0.198621
		8	-0.547167	-0.876295	0.62441
		6	-0.0358233	-0.194302	0.184369
	Lik.7_2012-11-01_#01_001_N.abf	1	-0.221181	-0.588343	0.375939
	JL.7_2013-08-21_#04_001_N.abf	2	-0.212353	-0.417977	0.508049
		3	-2.13538	-2.98246	0.715979
		7	-0.516656	-1.24565	0.414768
iodoform (IOD)	JL.7_2012-10-28_#01_001_N.abf	2	-0.426604	-1.3818	0.308731	0.444345
		3	-0.521639	-1.58817	0.328453
		7	-0.616227	-1.49296	0.412755
	JL.7_2013-08-22_#03_001_N.abf	3	-0.735712	-1.63564	0.449801
		7	-0.62811	-1.48342	0.42342
		8	-1.11281	-1.49791	0.742908
trans-cinnamaldehyde (TCN)	JL.7_2013-08-21_#01_001_N.abf	2	-1.14939	-2.06777	0.55586	1.11412
		4	-3.99105	-3.52409	1.13251
		7	-3.26596	-2.65327	1.23092
		8	-1.84327	-1.1991	1.53721
Mixture 5: Application of individual components vs. binary mixtures with iodoform
iodoform	JL.7_2012-10-28_#01_001_N.abf	2	-0.426604	-1.3818	0.308731	0.444345
		3	-0.521639	-1.58817	0.328453
		7	-0.616227	-1.49296	0.412755
	JL.7_2013-08-22_#03_001_N.abf	3	-0.735712	-1.63564	0.449801
		7	-0.62811	-1.48342	0.42342
		8	-1.11281	-1.49791	0.742908
1,4-diaminobutane	JL.7_2012-10-22_#01_001_N.abf	2	0	-1.37696	0	0
		3	0	-3.07494	0
		4	0	-3.4435	0
		5	0	-2.37725	0
		7	0	-1.31833	0
1,4-diaminobutane + iodoform	JL.7_2013-03-05_#01_001.abf	2	-0.0958992	-1.57168	0.061017	0.0941635
		3	-0.147439	-2.9675	0.0496846
		4	-0.177366	-1.63029	0.108794
		8	-0.580124	-3.69134	0.157158
4-hydroyxybenzaldehyde	JL.7_2012-10-22_#01_001_N.abf	2	0	-1.37696	0	0
		3	0	-3.07494	0
		4	0	-3.4435	0
		5	0	-2.37725	0
		7	0	-1.31833	0
4-hydroxybenzaldehyde + iodoform	JL.7_2013-03-05_#01_001.abf	2	-0.405064	-1.57168	0.257727	0.23005
		3	-0.691135	-2.9675	0.232901
		4	-0.48112	-1.63029	0.295113
		8	-0.49634	-3.69134	0.134461
2,2-thiodiacetic acid	JL.7_2012-10-22_#02_001_N.abf	2	0	-9.09181	0	0
		3	0	-2.72453	0
		4	0	-1.0394	0
		6	0	-5.82394	0
		7	0	-3.69688	0
2,2-thiodiacetic acid + iodoform	Li.7_2013-03-06_#07_001_N.abf	1	-0.339655	-1.62098	0.209537	0.872314
		4	-2.81405	-3.21689	0.874773
		6	-2.83479	-2.61362	1.08462
		7	-1.66679	-1.26241	1.32032
pimelic acid	JL.7_2012-10-22_#02_001_N.abf	2	0	-9.09181	0	0
		3	0	-2.72453	0
		4	0	-1.0394	0
		6	0	-5.82394	0
		7	0	-3.69688	0
pimelic acid + iodoform	Li.7_2013-03-06_#07_001_N.abf	1	-0.732011	-1.62098	0.451585	1.37581
		4	-2.4967	-3.21689	0.776122
		6	-2.29414	-2.61362	0.877763
		7	-4.28938	-1.26241	3.39777
5-bromovaleric acid	JL.7_2012-10-22_#03_001_N.abf	2	0	-12.3345	0	0
		3	0	-2.51477	0
		4	0	-1.35916	0
		5	0	-1.44622	0
		6	0	-1.97889	0
		7	0	-2.39849	0
5-bromovaleric acid + iodoform	JL.7_2013-03-07_#04_001.abf	3	-2.10465	-1.61073	1.30664	1.98017
		4	-2.80141	-0.644338	4.34773
		7	-1.01551	-0.893846	1.13611
		8	-0.565058	-0.499976	1.13017
hydantoin-5-acetic acid	JL.7_2012-10-22_#03_001_N.abf	2	0	-12.3345	0	0
		3	0	-2.51477	0
		4	0	-1.35916	0
		5	0	-1.44622	0
		6	0	-1.97889	0
		7	0	-2.39849	0
hydantoin-5-acetic acid + iodoform	JL.7_2013-03-07_#04_001.abf	3	-1.35829	-1.61073	0.843276	2.72883
		4	-0.67882	-0.644338	1.05352
		7	-3.32315	-0.893846	3.71781
		8	-2.65023	-0.499976	5.30071
isoborneol	JL.7_2012-10-28_#01_001_N.abf	2	0	-1.3818	0	0
		3	0	-1.58817	0
		7	0	-1.49296	0
	JL.7_2013-08-22_#01_001_N.abf	2	0	-2.29348	0
		3	0	-2.6117	0
		7	0	-2.30644	0
		8	0	-2.89293	0
isoborneol + iodoform	JL.7_2013-03-11_#01_001.abf	2	-0.404784	-0.628817	0.643723	0.719198
		3	-0.289445	-0.581508	0.497749
		4	-0.668182	-0.609572	1.09615
		7	-0.190885	-0.298644	0.639172
6-acetyl-1,1,2,4,4,7-hexamethyl tetralin	JL.7_2012-10-23_#03_001_N.abf	2	0	-2.87287	0	0
		3	0	-3.51609	0
		4	0	-1.98025	0
		6	0	-1.29318	0
		7	0	-1.72966	0
6-acetyl-1,1,2,4,4,7-hexamethyl tetralin + iodoform	JL.7_2013-03-08_#02_001.abf	2	-0.69434	-1.67739	0.413941	0.365954
		3	-0.347376	-1.88889	0.183905
		4	-0.897938	-1.79582	0.500016
2,5-dimethyl-2,5-dihydroxy-1,4-dithane	JL.7_2012-10-23_#03_001_N.abf	2	-0.0188506	-2.87287	0.00656159	0.00642125
		3	-0.0326032	-3.51609	0.00927257
		4	-0.0322228	-1.98025	0.0162721
		6	0	-1.29318	0
		7	0	-1.72966	0
2,5-dihydro-2,5-dihydroxy-1,4-dithiane + iodoform	JL.7_2013-03-08_#02_001.abf	2	-0.722454	-1.67739	0.430701	0.432719
		3	-0.518376	-1.88889	0.274434
		4	-1.06496	-1.79582	0.593022
