# Supplementary material for: Mammalian odorant receptor tuning breadth persists across distinct odorant panels
Source: PLoS One. 2017 Sep 25;12(9):e0185329. doi: 10.1371/journal.pone.0185329 (PMC5612731; doi:10.1371/journal.pone.0185329)
Supplement: S3 Table — (XLSX) [file pone.0185329.s003.xlsx]

## Sheet: Sheet1
Data for Figure 3, panel B
Receptor = MOR256-22
Test Odorant (TO)	File Number	Cell Number	Test Odorant Response (TOR)	trans-cinnimaldehyde Normalizer Response (NR)	TOR/NR	TOR/NR AVG
a,a-dimethylbenzenepropanol (DBP)	JL.7_2013-08-24_#02_001_N.abf	2	-0.0282201	-0.677526	0.0416517	0.0613257
		3	-0.0333755	-0.518719	0.0643422
		4	-0.0459164	-0.695448	0.0660242
		7	-0.0333168	-0.96066	0.0346812
		8	-0.0724688	-1.90917	0.0379583
	JL.7_2013-08-31_#01_001_N.abf	3	-0.0790427	-0.402164	0.196543
		4	-0.00589865	-1.77118	0.00333035
		7	-0.0354873	-0.800225	0.0443467
		8	-0.0454073	-0.720144	0.0630531
