# Supplementary material for: Mammalian odorant receptor tuning breadth persists across distinct odorant panels
Source: PLoS One. 2017 Sep 25;12(9):e0185329. doi: 10.1371/journal.pone.0185329 (PMC5612731; doi:10.1371/journal.pone.0185329)
Supplement: S4 Table — (XLSX) [file pone.0185329.s004.xlsx]

## Sheet: Sheet1
Receptor = MOR174-9
Test Odorant (TO)	File Number	Cell Number	Test Odorant Response (TOR)	eugenol Normalizer Response (NR)	TOR/NR	TOR/NR AVG
300 µM methyl eugenol	JL.7_2013-05-03_#02_001.abf	3	-0.0671441	-0.205505	0.326727	0.249323
		7	-0.0520712	-0.157829	0.329922
		8	-0.0485526	-0.104655	0.46393
	JL.7_2015-04-17_#03_001_N.abf	4	-0.0294888	-0.754925	0.0390619
		8	-0.01587	-0.182473	0.0869718
